# Supplementary material for: The Impact of COVID-19 on Individuals with Hearing and Visual Disabilities during the First Pandemic Wave in Italy
Source: Int J Environ Res Public Health. 2021 Sep 28;18(19):10208. doi: 10.3390/ijerph181910208 (PMC8508015; doi:10.3390/ijerph181910208)
Supplement: Supplementary file 1 [file ijerph-18-10208-s001.zip]

Archive with 1 entries (1 files):
- ijerph-1364387-supplementary.pdf
